# Supplementary material for: Physical Hybrid of Nanographene/Carbon Nanotubes as Reinforcing Agents of NR-Based Rubber Foam
Source: Polymers (Basel). 2021 Jul 17;13(14):2346. doi: 10.3390/polym13142346 (PMC8309651; doi:10.3390/polym13142346)
Supplement: Supplementary file 1 [file polymers-13-02346-s001.zip]

Archive with 1 entries (1 files):
- polymers-1276384-supplementary.pdf
